# Supplementary material for: Neuroprotective Effects of VEGF-B in a Murine Model of Aggressive Neuronal Loss with Childhood Onset
Source: Int J Mol Sci. 2025 Jan 10;26(2):538. doi: 10.3390/ijms26020538 (PMC11765331; doi:10.3390/ijms26020538)
Supplement: Supplementary file 1 [file ijms-26-00538-s001.zip]

Archive with 7 entries (7 files):
- Figure S1.tif
- Figure S2.tif
- Figure S3.tif
- Figure S4.tif
- Figure S5.tif
- Figure S6.tif
- Supplementary figures text.pdf
